# Supplementary material for: Synthesis and Performance of Aromatic Polyamide Ionenes as Gas Separation Membranes
Source: Membranes (Basel). 2020 Mar 22;10(3):51. doi: 10.3390/membranes10030051 (PMC7143725; doi:10.3390/membranes10030051)
Supplement: Supplementary file 1 [file membranes-10-00051-s001.zip]

Archive with 1 entries (1 files):
- membranes-744948-SI.docx
